# Supplementary material for: Salicylic acid enhances cell growth, fatty acid and astaxanthin production in heterotrophic Chromochloris zofingiensis without reactive oxygen species elevation
Source: Biotechnol Biofuels Bioprod. 2024 Jan 3;17:1. doi: 10.1186/s13068-023-02449-2 (PMC10765886; doi:10.1186/s13068-023-02449-2)
Supplement: Supplementary file 2 — Additional file 2. RNA-seq data. The "Gene ID", "Annotation", "Abbreviation", "TPM", "Log2fc", "Pvalue", "Padjust", "Regulate" and "Significant" of "Pyruvate metabolism", "Tryptophan metabolism", "Tyrosine metabolism", "Leucine metabolism", "Isoleucine metabolism", "Lysine metabolism", "Fatty acid synthesis", "Carotenoid synthesis" and "Antioxidant enzymes" pathways. [file 13068_2023_2449_MOESM2_ESM.xlsx]

## Sheet:  RNA-seq data
				TPM							log2fc				pvalue				padjust				regulate				significant
Pathway	Gene ID	Annotation	Abbreviation	SA24_tpm	C24_tpm	SA48_tpm	C48_tpm	SA72_tpm	C72_tpm		SA24/C24	SA48/C48	SA72/C72		SA24/C24	SA48/C48	SA72/C72		SA24/C24	SA48/C48	SA72/C72		SA24/C24	SA48/C48	SA72/C72		SA24/C24	SA48/C48	SA72/C72
pyruvate metabolism pathway	CHZOF00014740	pyruvate dehydrogenase E1 component alpha subunit	PDHA	287.36	304.657	329.247	314.593	250.03	128.073		0.0113406	0.0434971	0.450941		0.795484	0.705573	0.0011849		0.935386	0.999469	0.00562608		up	up	up		no	no	no
	CHZOF00013105	pyruvate dehydrogenase E1 component beta subunit	PDHB	21.94	22.6333	15.1467	7.59333	59.3633	22.1333		0.017036	0.802843	1.24304		0.973266	0.533027	0.000240945		0.990361	0.999469	0.00152227		up	up	up		no	no	yes
	CHZOF000896	pyruvate decarboxylase	PDC	133.597	144.11	126.18	133.707	36.7733	24		-0.0428661	-0.0552622	0.441834		0.545337	0.576024	0.0072706		0.82608	0.999469	0.0244728		down	down	up		no	no	no
	CHZOF0001545	pyruvate dehydrogenase E2 component (dihydrolipoamide acetyltransferase)	PDHC	280.417	286.19	287.483	270.727	190.817	106.02		0.0270416	0.113345	0.684042		0.707388	0.206218	1.62987e-07		0.901995	0.869113	2.80796e-06		up	up	up		no	no	no
	CHZOF0005226	pyruvate dehydrogenase E2 component (dihydrolipoamide acetyltransferase)	PDHC	602.99	806.033	837.807	939.893	28.4067	29.7333		-0.357862	-0.125101	-0.234239		3.55366e-07	0.372111	0.0818738		3.34159e-05	0.999469	0.167136		down	down	down		no	no	no
	CHZOF0008013	pyruvate dehydrogenase E2 component (dihydrolipoamide acetyltransferase)	PDHC	114.94	115.77	110.413	96.92	93.8533	55.1433		0.0522349	0.209018	0.60397		0.384109	0.0250503	0.000798959		0.728483	0.295093	0.00410108		up	up	up		no	no	no
				TPM							log2fc				pvalue				padjust				regulate				significant
Pathway	Gene ID	Annotation	Abbreviation	SA24_tpm	C24_tpm	SA48_tpm	C48_tpm	SA72_tpm	C72_tpm		SA24/C24	SA48/C48	SA72/C72		SA24/C24	SA48/C48	SA72/C72		SA24/C24	SA48/C48	SA72/C72		SA24/C24	SA48/C48	SA72/C72		SA24/C24	SA48/C48	SA72/C72
tryptophan metabolism	CHZOF00010710	kynurenine 3-monooxygenase	KMO	27.6267	28.74	25.4733	20.4533	83.3467	55.33		-0.139626	0.45076	0.394564		0.341108	0.0107864	0.00146844		0.694365	0.169213	0.00671306		down	up	up		no	no	no
	CHZOF0006259	kynurenine 3-monooxygenase	KMO	64.87	53.8167	54.2433	46.84	87.6333	61.5067		0.332127	0.218166	0.685696		0.0135916	0.480689	0.00037984		0.163897	0.999469	0.00223601		up	up	up		no	no	no
	CHZOF0003663	kynurenine 3-monooxygenase	KMO	17.14	22.0533	18.0033	20.2733	48.6167	44.4767		-0.286413	-0.0609638	-0.0711234		0.0192048	0.669797	0.529238		0.20057	0.999469	0.665275		down	down	down		no	no	no
	CHZOF0006874	kynurenine 3-monooxygenase	KMO	12.65	14.9	15.6133	14.7167	28.8933	30.3167		-0.225217	0.0237987	-0.145321		0.129756	0.883023	0.197094		0.4826	0.999469	0.327206		down	up	down		no	no	no
	CHZOF0001549	2-oxoglutarate dehydrogenase E2 component	OGDH	310.59	267.353	300.05	252.44	153.283	55.7967		0.275016	0.269167	1.28677		7.83875e-05	0.000121484	2.12138e-16		0.00376131	0.0051384	1.41026e-14		up	up	up		no	no	yes
	CHZOF0001173	2-oxoglutarate dehydrogenase E2 component	OGDH	78.2833	84.68	86.37	81.14	61.0667	44.3		-0.0423398	0.070794	0.291488		0.765127	0.682661	0.123917		0.924757	0.999469	0.231589		down	up	up		no	no	no
	CHZOF0009700	dihydrolipoyl dehydrogenase	DLD, lpd, pdhD	461.237	459.21	485.11	429.663	326.797	211.117		0.0640516	0.19218	0.467674		0.22149	0.00902173	0.000116079		0.588339	0.148967	0.000826951		up	up	up		no	no	no
	CHZOF0006907	dihydrolipoyl dehydrogenase	DLD, lpd, pdhD	540.103	604.257	670.843	665.147	75.5233	74.12		-0.101155	0.0386943	-0.136975		0.131389	0.815791	0.305016		0.483391	0.999469	0.452072		down	up	down		no	no	no
	CHZOF0008452	enoyl-CoA hydratase	ECH	37.5167	31.6933	26.88	22.4467	40.86	17.9133		0.319464	0.215738	1.02803		0.0345516	0.571578	1.78568e-05		0.281335	0.999469	0.000170245		up	up	up		no	no	yes
tyrosine metabolism	CHZOF0007785	aspartate aminotransferase, cytoplasmic	AST	328.897	225.367	354.553	264.483	431.777	208.047		0.610112	0.429965	0.877168		4.62427e-18	0.0109704	2.56496e-20		1.63391e-15	0.170483	2.61455e-18		up	up	up		no	no	no
	CHZOF0003443	aspartate aminotransferase, mitochondrial	AST	556.25	432.49	512.297	375.497	111.867	52		0.429417	0.436604	0.939685		1.36741e-08	0.0334164	1.71469e-10		1.94439e-06	0.352715	5.16604e-09		up	up	up		no	no	no
	CHZOF0002365	aspartate aminotransferase, chloroplastic	AST	772.09	722.08	730.577	629.417	261.93	136.657		0.153988	0.213126	0.614576		0.00490168	0.12967	0.000855421		0.0854425	0.727479	0.00432913		up	up	up		no	no	no
	CHZOF0004376	bifunctional aspartate aminotransferase and glutamate/aspartate-prephenate aminotransferase	PAT, AAT	64.8367	61.71	61.7567	66.08	80.7667	81.7133		0.134211	-0.0681834	-0.127632		0.0434036	0.425189	0.238765		0.307464	0.999469	0.378313		up	down	down		no	no	no
	CHZOF0004382	bifunctional aspartate aminotransferase and glutamate/aspartate-prephenate aminotransferase	PAT, AAT	35.4967	40.6033	37.4667	37.8667	48.6967	38.8833		-0.0744971	0.0404759	0.21278		0.492361	0.820836	0.184389		0.799016	0.999469	0.312		down	up	up		no	no	no
	CHZOF0008294	histidinol-phosphate aminotransferase	hisC	112.727	124.19	110.337	124.247	54.31	68.32		-0.0767919	-0.185082	-0.490347		0.365122	0.322355	0.000120641		0.714021	0.993182	0.000853488		down	down	down		no	no	no
	CHZOF00013001	4-hydroxyphenylpyruvate dioxygenase	HPPD	45.46	44.6867	54.7867	61.4767	29.7067	42.14		0.0284961	-0.025905	-0.364045		0.66372	0.809528	9.40293e-05		0.885572	0.999469	0.000692871		up	down	down		no	no	no
	CHZOF0006034	homogentisate 1,2-dioxygenase	HGD, hmgA	168.263	157.447	129.69	132.76	120.93	100.967		0.156924	-0.0611509	0.101365		0.288787	0.880184	0.635512		0.650986	0.999469	0.752452		up	down	up		no	no	no
leucine metabolism	CHZOF00014763	branched-chain amino acid aminotransferase	BCAT	138.07	148.887	138.227	137.24	93.5533	81.0067		-0.0418025	-0.000250106	0.0429928		0.672693	0.998803	0.775636		0.888894	0.999819	0.85713		down	down	up		no	no	no
	CHZOF0006505	branched-chain amino acid aminotransferase	BCAT	23.1467	24.49	25.8633	24.2667	15.7833	13.9133		-0.149085	0.0603114	-0.0519474		0.108825	0.74031	0.63287		0.446161	0.999469	0.750123		down	up	down		no	no	no
	CHZOF0003153	2-oxoisovalerate dehydrogenase E1 component subunit alpha	BCKDH	16.6167	16.6933	16.3367	15.1367	45.94	29.1567		0.0556455	0.142521	0.494023		0.730904	0.463034	0.0102845		0.912017	0.999469	0.0322979		up	up	up		no	no	no
	CHZOF0009968	2-oxoisovalerate dehydrogenase E1 component subunit beta	BCKDH	37.5967	35.5667	38.47	37.8233	38.59	22.7467		0.174042	0.050006	0.538927		0.115935	0.811904	0.00400619		0.457908	0.999469	0.0150641		up	up	up		no	no	no
	CHZOF00010700	acyl-CoA dehydrogenase	ACADs	26.3433	29.4533	28.0033	27.1933	39.5	36.47		-0.0840716	0.0638908	-0.0967324		0.37494	0.642797	0.317141		0.720515	0.999469	0.464749		down	up	down		no	no	no
	CHZOF00013282	3-methylcrotonyl-CoA carboxylase alpha subunit	MCC	17.6233	18.9233	11.55	12.3267	60.94	30.4633		-0.0433532	-0.0504994	0.832224		0.701944	0.766041	2.17004e-10		0.900668	0.999469	6.4427e-09		down	down	up		no	no	no
	CHZOF000388	3-methylcrotonyl-CoA carboxylase beta subunit	MCC	18.68	16.9767	17.9233	16.6	63.94	30.4		0.197379	0.13434	0.292137		0.0230702	0.405203	0.00848382		0.222497	0.999469	0.0277212		up	up	up		no	no	no
	CHZOF0005754	methylglutaconyl-CoA hydratase	AUH	103.01	92.9233	122.587	102.76	56.5567	21.7133		0.218681	0.233096	1.22315		0.0440208	0.277454	2.12388e-08		0.309712	0.958253	4.381e-07		up	up	up		no	no	yes
	CHZOF0005390	hydroxymethylglutaryl-CoA lyase	HMGCL, hmgL	19.4133	18.42	43.57	51.3833	125.223	170.033		0.153899	-0.226132	-0.605376		0.259268	0.0917663	5.76644e-13		0.62719	0.618879	2.41558e-11		up	down	down		no	no	no
isoleucine metabolism	CHZOF00014763	branched-chain amino acid aminotransferase	BCAT	138.07	148.887	138.227	137.24	93.5533	81.0067		-0.0418025	-0.000250106	0.0429928		0.672693	0.998803	0.775636		0.888894	0.999819	0.85713		down	down	up		no	no	no
	CHZOF0006505	branched-chain amino acid aminotransferase	BCAT	23.1467	24.49	25.8633	24.2667	15.7833	13.9133		-0.149085	0.0603114	-0.0519474		0.108825	0.74031	0.63287		0.446161	0.999469	0.750123		down	up	down		no	no	no
	CHZOF0003153	2-oxoisovalerate dehydrogenase E1 component subunit alpha	BCKDH	16.6167	16.6933	16.3367	15.1367	45.94	29.1567		0.0556455	0.142521	0.494023		0.730904	0.463034	0.0102845		0.912017	0.999469	0.0322979		up	up	up		no	no	no
	CHZOF0009968	2-oxoisovalerate dehydrogenase E1 component subunit beta	BCKDH	37.5967	35.5667	38.47	37.8233	38.59	22.7467		0.174042	0.050006	0.538927		0.115935	0.811904	0.00400619		0.457908	0.999469	0.0150641		up	up	up		no	no	no
	CHZOF00010700	acyl-CoA dehydrogenase	ACADs	26.3433	29.4533	28.0033	27.1933	39.5	36.47		-0.0840716	0.0638908	-0.0967324		0.37494	0.642797	0.317141		0.720515	0.999469	0.464749		down	up	down		no	no	no
	CHZOF0008452	enoyl-CoA hydratase	ECH	37.5167	31.6933	26.88	22.4467	40.86	17.9133		0.319464	0.215738	1.02803		0.0345516	0.571578	1.78568e-05		0.281335	0.999469	0.000170245		up	up	up		no	no	yes
	CHZOF0006463	acetyl-CoA acyltransferase 1	ACAA1	85.9533	82.8833	92.7667	93.8033	205.947	221.48		0.120884	-0.0332154	-0.286298		0.338194	0.888325	0.0624424		0.690967	0.999469	0.135522		up	down	down		no	no	no
lysine metabolism	CHZOF0004531	succinate-semialdehyde dehydrogenase / glutarate-semialdehyde dehydrogenase	gabD	42.87	47.2433	47.9133	42.4067	39.53	25.5233		-0.0803639	0.165345	0.454876		0.366829	0.139702	0.00362669		0.715255	0.756088	0.0139327		down	up	up		no	no	no
	CHZOF0008452	enoyl-CoA hydratase	ECH	37.5167	31.6933	26.88	22.4467	40.86	17.9133		0.319464	0.215738	1.02803		0.0345516	0.571578	1.78568e-05		0.281335	0.999469	0.000170245		up	up	up		no	no	yes
				TPM							log2fc				pvalue				padjust				regulate				significant
Pathway	Gene ID	Annotation	Abbreviation	SA24_tpm	C24_tpm	SA48_tpm	C48_tpm	SA72_tpm	C72_tpm		SA24/C24	SA48/C48	SA72/C72		SA24/C24	SA48/C48	SA72/C72		SA24/C24	SA48/C48	SA72/SA72		SA24/C24	SA48/C48	SA72/C72		SA24/C24	SA48/C48	SA72/C72
fatty acid synthesis pathway	CHZOF0001806	fatty acid synthase, animal type；NIMA (never in mitosis gene a)-related kinase 1/4/5	FASN;NEK1_4_5	3.25667	3.94667	4.06333	3.55333	24.01	9.58667		-0.232535	0.206607	1.11592		0.275995	0.419061	3.8403e-10		0.639399	0.999469	1.08486e-08		down	up	up		no	no	yes
	CHZOF00015062	fatty acid synthase, animal type；cytochrome P450 family 3 subfamily A	FASN;CYP3A	24.7267	25.5767	31.95	32.83	12.8733	8.41667		0.00767003	-0.0259905	0.447017		0.973344	0.891046	0.179154		0.990361	0.999469	0.305765		up	down	up		no	no	no
	CHZOF0006860	fatty acid synthase, animal type	FASN	40.7133	41.9133	39.0267	43.8733	58.2733	42.4833		-0.0624449	-0.0920308	0.169675		0.411001	0.510516	0.102689		0.745183	0.999469	0.199775		down	down	up		no	no	no
	CHZOF0003804	fatty acid synthase, animal type	FASN	34.85	31.7167	32.5333	26.0333	69.0933	97.25		0.117276	0.214038	-0.673732		0.225334	0.134631	0.000111259		0.59252	0.738736	0.000795154		up	up	down		no	no	no
	CHZOF0009795	fatty acid synthase, animal type；carlactone C-19 oxidase	FASN;CYP711A1	2.64667	2.54667	3.35333	3.60333	45.5833	96.6967		0.108655	-0.067612	-1.27689		0.782462	0.808806	0.000163097		0.931935	0.999469	0.00109857		up	down	down		no	no	yes
	CHZOF0004334	fatty acid synthase, animal type；carlactone C-19 oxidase	FASN;CYP711A1	39.2867	54.3367	33.91	39.3933	177.07	295.977		-0.309308	-0.111141	-0.862828		0.000504322	0.473843	2.64077e-12		0.0173976	0.999469	1.01899e-10		down	down	down		no	no	no
	CHZOF0003953	fatty acid biosynthetic process	FASN	43.7433	26.3933	58.69	45.8333	31.2233	15.6433		0.776171	0.364646	0.877936		1.6645e-06	0.184069	3.38163e-07		0.000133347	0.841298	5.35112e-06		up	up	up		no	no	no
	CHZOF00015069	acetyl-CoA carboxylase / biotin carboxylase 1	ACACA	15.08	21.61	25.4333	33.1	66.7367	145.45		-0.407239	-0.177761	-1.19828		0.0560879	0.586376	0.00206575		0.342355	0.999469	0.0088459		down	down	down		no	no	yes
	CHZOF0003082	acetyl-CoA carboxylase biotin carboxyl carrier protein	ACCase	1170.88	1335.87	1365.47	1404.54	133.073	91.7867		-0.13969	-0.00686913	0.296416		0.0358545	0.954413	0.111436		0.286441	0.999469	0.213483		down	down	up		no	no	no
	CHZOF0001707	acetyl-CoA carboxylase carboxyl transferase subunit beta	ACCase	917.247	1005.61	1088.31	1104.72	79.1233	47.69		-0.0650592	0.00285432	0.568702		0.177215	0.971638	0.0177481		0.540069	0.999469	0.0497923		down	up	up		no	no	no
	CHZOF00011534	[acyl-carrier-protein] S-malonyltransferase	fabD, MCAT, MCT1	401.773	419.53	513.517	456.433	30.69	20.97		-0.0114861	0.16358	0.337675		0.925456	0.464691	0.0928287		0.977432	0.999469	0.184451		down	up	up		no	no	no
	CHZOF0003181	[acyl-carrier-protein] S-malonyltransferase activity	fabD, MCAT, MCT1	44.9	54.63	31.0067	30.02	99.8767	64.4		-0.222917	0.085873	0.47834		0.00152939	0.481765	0.000117537		0.0393776	0.999469	0.00083588		down	up	up		no	no	no
	CHZOF00014517	3-oxoacyl-[acyl-carrier-protein] synthase III	fabH	316.13	367.093	330.143	369.207	18.92	13.2633		-0.151711	-0.146833	0.374654		0.0210677	0.0929511	0.0954631		0.212868	0.623986	0.188645		down	down	up		no	no	no
	CHZOF0001637	3-oxoacyl-[acyl-carrier-protein] synthase Ⅱ	fabF, OXSM, CEM1	858.103	945.04	1270.82	1139.89	19.6067	14.91		-0.0711387	0.164821	0.224449		0.433709	0.132637	0.330061		0.760229	0.734538	0.478865		down	up	up		no	no	no
	CHZOF00014510	3-oxoacyl-[acyl-carrier-protein] synthase Ⅱ	fabF, OXSM, CEM1	323.54	372.77	362.833	389.65	4.20667	5.69333		-0.137937	-0.0841372	-0.590615		0.0322287	0.257569	0.122327		0.272123	0.928903	0.229425		down	down	down		no	no	no
	CHZOF0005844	3-oxoacyl-[acyl-carrier-protein] synthase Ⅱ	fabF, OXSM, CEM1	74.7267	73.5633	76.85	76.1367	56.5033	35.43		0.0193093	0.068327	0.439076		0.785235	0.467208	0.00466706		0.932462	0.999469	0.0170258		up	up	up		no	no	no
	CHZOF00013368	3-oxoacyl-[acyl-carrier protein] reductase	fabG, OAR1	30.08	64.11	15.8867	34.0033	6.86667	4.91667		-0.998302	-1.3323	0.375534		4.58876e-24	8.2354e-19	0.278893		2.22937e-21	4.8595e-16	0.423725		down	down	up		no	yes	no
	CHZOF0007256	3-oxoacyl-[acyl-carrier protein] reductase	fabG, OAR1	21.2667	12.41	36.1733	23.4067	83.3367	35.52		0.963701	0.60653	1.08629		0.00502901	0.0130878	0.000119408		0.086791	0.191827	0.000845742		up	up	up		no	no	yes
	CHZOF000931	3-oxoacyl-[acyl-carrier protein] reductase	fabG, OAR1	813.557	829.74	1052.43	926.343	42.35	36.7367		0.0398174	0.0824952	-0.159088		0.597084	0.688537	0.219288		0.855615	0.999469	0.354596		up	up	down		no	no	no
	CHZOF00010034	3-oxoacyl-[acyl-carrier-protein] reductase (NADPH) activity	fabG, OAR1	564.19	603.837	272.043	407.38	106.15	52.7667		-0.0409298	-0.618888	0.78627		0.527035	0.00149977	2.27263e-05		0.817808	0.0401566	0.000208255		down	down	up		no	no	no
	CHZOF0007885	3-oxoacyl-[acyl-carrier-protein] reductase (NADPH) activity	fabG, OAR1	132.56	134.917	129.707	126.437	174.897	95.2667		-0.00708133	0.0814285	0.639279		0.926623	0.560372	9.89274e-05		0.977616	0.999469	0.0007233		down	up	up		no	no	no
	CHZOF0002040	3-oxoacyl-[acyl-carrier-protein] reductase (NADPH) activity	fabG, OAR1	17.17	11.4933	28.8967	10.9167	56.7533	15.5767		0.646957	1.37675	1.69618		0.00289335	3.62421e-10	1.07204e-20		0.0608677	6.13174e-08	1.15028e-18		up	up	up		no	yes	yes
	CHZOF0001945	3-oxoacyl-[acyl-carrier-protein] reductase (NADPH) activity	fabG, OAR1	17.13	9.44667	18.24	11.09	148.477	37.0333		0.949778	0.699296	1.84806		2.68934e-05	0.0294482	2.67873e-19		0.00158254	0.328974	2.50124e-17		up	up	up		no	no	yes
	CHZOF0006699	3-oxoacyl-[acyl-carrier-protein] reductase (NADPH) activity	fabG, OAR1	21.4667	16.5367	26.99	22.0767	64.1167	24.08		0.495919	0.309226	1.24356		0.000361687	0.162609	2.0901e-13		0.0129762	0.80276	9.53958e-12		up	up	up		no	no	yes
	CHZOF000251	3-hydroxyacyl-[acyl-carrier-protein] dehydratase	fabZ	697.21	694.417	813.747	706.833	55.5267	29.0567		0.073407	0.113374	0.739395		0.577392	0.734407	0.00206444		0.845797	0.999469	0.0088459		up	up	up		no	no	no
				TPM							log2fc				pvalue				padjust				regulate				significant
Pathway	Gene ID	Annotation	Abbreviation	SA24_tpm	C24_tpm	SA48_tpm	C48_tpm	SA72_tpm	C72_tpm		SA24/C24	SA48/C48	SA72/C72		SA24/C24	SA48/C48	SA72/C72		SA24/C24	SA48/C48	SA72/C72		SA24/C24	SA48/C48	SA72/C72		SA24/C24	SA48/C48	SA72/C72
carotenoid synthesis pathway	CHZOF0005345	15-cis-phytoene synthase	PSY	25.4933	27.2133	44.98	53.68	10.6933	21.6933		-0.0250186	-0.240528	-1.18972		0.884846	0.087946	4.00444e-07		0.963536	0.607863	6.20815e-06		down	down	down		no	no	yes
	CHZOF0006941	phytoene desaturase	PDS	6.87667	7.69	8.21667	8.03	14.5167	21.7767		-0.123939	0.061078	-0.771369		0.322667	0.683153	0.0053024		0.676459	0.999469	0.0188928		down	up	down		no	no	no
	CHZOF0002108	15-cis-phytoene desaturase	PDS, crtP	56.6967	58.22	57.7967	60.07	60.62	70.32		0.0389827	-0.0194488	-0.376659		0.643362	0.844958	0.0888942		0.877305	0.999469	0.178035		up	down	down		no	no	no
	CHZOF0009487	zeta-carotene desaturase	ZDS, crtQ	34.56	42.13	39.0833	43.03	44.0133	57.6467		-0.223535	-0.108592	-0.559768		0.0278888	0.494225	3.26781e-07		0.249565	0.999469	5.19116e-06		down	down	down		no	no	no
	CHZOF00010892	lycopene beta-cyclase	lcyB, crtL1, crtY	75.1333	66.7767	73.43	74.5733	41.5433	38.1833		0.228754	0.0929166	0.634727		0.00148341	0.31897	0.000901659		0.0389561	0.993182	0.00452383		up	up	up		no	no	no
	CHZOF00011809	lycopene cyclase Crup	crup	56.6567	61.7033	72.6567	73.8133	17.6733	11.3533		-0.0764222	0.0465405	0.469594		0.38222	0.790682	0.000394414		0.727479	0.999469	0.00230615		down	up	up		no	no	no
	CHZOF0008376	carotenoid epsilon hydroxylase	LUT1, CYP97C1	25.8433	31.11	27.4867	26.14	56.1633	66.67		-0.245122	0.074531	-0.336812		0.0521097	0.607535	0.0551156		0.330702	0.999469	0.122957		down	up	down		no	no	no
	CHZOF00011842	beta-ring hydroxylase	LUT5,CYP97A3	56.7	61.56	61.9767	58.6833	40.3667	42.2		-0.0525737	0.104599	-0.220708		0.509292	0.28502	0.195199		0.808901	0.962488	0.32543		down	up	down		no	no	no
	CHZOF00011035	beta-carotene 3-hydroxylase	crtZ	129.55	148.85	158.24	218.847	31.8667	37.4533		-0.0719744	-0.418676	-0.298333		0.237305	0.00011311	0.105694		0.604143	0.00480161	0.204565		down	down	down		no	no	no
	CHZOF00011761	beta-carotene/zeaxanthin 4-ketolase	crtW, BKT	31.9033	28.55	52.1967	43.1033	35.0567	25.4933		0.284657	0.349253	0.207139		0.0457988	0.00617204	0.0642686		0.315422	0.114007	0.138526		up	up	up		no	no	no
	CHZOF0003705	beta-carotene/zeaxanthin 4-ketolase	crtW, BKT	0.23	0.26	0.386667	1.65	7.63667	5.62667		-0.143188	-2.01789	0.274794		0.910404	0.0365865	0.401834		0.972098	0.373132	0.552026		down	down	up		no	no	no
				TPM							log2fc				pvalue				padjust				regulate				significant
Pathway	Gene ID	Annotation	Abbreviation	SA24_tpm	C24_tpm	SA48_tpm	C48_tpm	SA72_tpm	C72_tpm		SA24/C24	SA48/C48	SA72/C72		SA24/C24	SA48/C48	SA72/C72		SA24/C24	SA48/C48	SA72/C72		SA24/C24	SA48/C48	SA72/C72		SA24/C24	SA48/C48	SA72/C72
antioxidant enzymes	CHZOF0005001	superoxide dismutase, Fe-Mn family	SOD2	280.95	212.52	240.847	198.487	149.82	26.3333		0.478366	0.222631	2.35862		4.2174e-05	0.406367	8.00798e-16		0.00231957	0.999469	4.8253e-14		up	up	up		no	no	yes
	CHZOF0002713	superoxide dismutase, Fe-Mn family	SOD2	1025.1	1006.21	894.837	791.057	659.27	291.697		0.101876	0.133573	1.01703		0.35767	0.174709	5.61262e-07		0.708713	0.825061	8.38261e-06		up	up	up		no	no	yes
	CHZOF0008470	superoxide dismutase, Fe-Mn family	SOD2	1023.45	1099.91	987.643	965.067	482.253	374.57		-0.0265527	-0.0231483	0.209148		0.818884	0.905354	0.345384		0.943217	0.999469	0.495512		down	down	up		no	no	no
	CHZOF0002131	superoxide dismutase activity	SOD	31.0933	28.73	29.8167	27.24	33.65	14.49		0.214699	0.291712	1.12869		0.30248	0.278438	0.00473828		0.660986	0.959048	0.0172451		up	up	up		no	no	yes
	CHZOF0009847	catalase	katE, CAT, catB, srpA	4.66	5.45333	5.00667	5.26333	21.1367	13.5233		-0.196886	-0.00613195	0.459129		0.207257	0.97409	0.00107317		0.577585	0.999469	0.00520295		down	down	up		no	no	no
	CHZOF00014531	catalase	katE, CAT, catB, srpA	179.01	185.543	187.343	192.29	696.543	602.82		0.0092362	-0.000302065	0.032854		0.879487	0.99858	0.79142		0.961466	0.999819	0.867131		up	down	up		no	no	no
	CHZOF0005328	positive regulation of catalase activity	CAT	61.42	64.91	58.6967	57.58	42.8767	43.44		-0.0137667	0.0269849	0.10642		0.912964	0.907558	0.43908		0.973152	0.999469	0.586784		down	up	up		no	no	no
	CHZOF00013917	glutathione reductase (NADPH)	GSR, gor	16.56	19.45	19.5033	22.58	18.3233	15.31		-0.187137	-0.116218	0.0950156		0.0169375	0.300233	0.448215		0.18617	0.97671	0.594639		down	down	up		no	no	no
	CHZOF0001480	glutathione reductase (NADPH)	GSR, gor	263.737	285.167	242.977	275.97	156.7	146.77		-0.0508456	-0.165586	-0.0720847		0.342079	0.0397507	0.53587		0.695492	0.391273	0.670358		down	down	down		no	no	no
	CHZOF0009014	glutathione reductase (NADPH)	GSR, gor	155.26	176.14	139.877	145.907	121.213	77.49		-0.108855	-0.0273919	0.49504		0.0263497	0.775039	0.000461327		0.24116	0.999469	0.00261975		down	down	up		no	no	no
	CHZOF0008427	glutathione reductase (NADPH)	GSR, gor	7.14	8.26333	8.94333	8.21	12.4233	5.04		0.070706	0.10758	1.20556		0.76013	0.608387	4.13624e-08		0.922791	0.999469	7.93018e-07		up	up	up		no	no	yes
